# Supplementary material for: The Effects of Heatwaves on Human Morbidity in Primary Care Settings: A Case-Crossover Study
Source: Int J Environ Res Public Health. 2022 Jan 12;19(2):832. doi: 10.3390/ijerph19020832 (PMC8775418; doi:10.3390/ijerph19020832)
Supplement: Supplementary file 1 [file ijerph-19-00832-s001.zip]

Archive with 6 entries (5 files):
- ijerph-1474583-supplementary/
- ijerph-1474583-supplementary/Table S1_morbidities_summary statitics.pdf
- ijerph-1474583-supplementary/Table S2_DMinteraction.csv
- ijerph-1474583-supplementary/Table S3_HTNinteraction.csv
- ijerph-1474583-supplementary/Table S4_ageinteraction.csv
- ijerph-1474583-supplementary/Table S5_results_primary_analysis.xlsx
