# Supplementary material for: The Effects of Heatwaves on Human Morbidity in Primary Care Settings: A Case-Crossover Study
Source: Int J Environ Res Public Health. 2022 Jan 12;19(2):832. doi: 10.3390/ijerph19020832 (PMC8775418; doi:10.3390/ijerph19020832)
Supplement: Supplementary file 1 [file ijerph-19-00832-s001.zip › ijerph-1474583-supplementary/Table S2_DMinteraction.csv]

	ICPCC	name	expcoef	secoef	LCI	HCI	pvalue
1	A04	heat	0.763	0.108	0.617	0.944	0.013
2	A04	DM	0.169	1.022	0.023	1.256	0.082
3	A05	heat	0.876	0.55	0.298	2.572	0.809
4	A05	DM	1.012	1.248	0.088	11.667	0.993
5	A06	heat	1.193	0.156	0.878	1.621	0.258
6	A06	DM	0.668	0.625	0.196	2.27	0.518
7	A88	heat	4.065	0.15	3.027	5.457	0
8	A88	DM	0.269	0.951	0.042	1.734	0.167
9	T11	heat	2.098	0.524	0.751	5.86	0.157
10	T11	DM	32646574.38	4137.85	0	Inf	0.997
11	K88	heat	1.83	0.225	1.178	2.843	0.007
12	K88	DM	2.086	0.724	0.505	8.616	0.31
13	K74	heat	1.113	0.227	0.714	1.736	0.637
14	K74	DM	0.506	0.709	0.126	2.03	0.337
15	K75	heat	0.905	0.261	0.543	1.509	0.702
16	K75	DM	1.66	0.499	0.624	4.417	0.31
17	K76	heat	1.167	0.289	0.662	2.057	0.593
18	K76	DM	1.004	0.684	0.263	3.836	0.995
19	K78	heat	1.033	0.17	0.74	1.441	0.851
20	K78	DM	0.852	0.519	0.308	2.354	0.757
21	K79	heat	1.106	0.352	0.555	2.204	0.775
22	K79	DM	3.132	1.063	0.39	25.136	0.283
23	K80	heat	0.881	0.221	0.571	1.36	0.568
24	K80	DM	0.35	1.094	0.041	2.986	0.337
25	K89	heat	1.235	0.281	0.713	2.142	0.452
26	K89	DM	2.738	0.674	0.731	10.255	0.135
27	K90	heat	1.013	0.211	0.67	1.533	0.949
28	K90	DM	0.386	0.669	0.104	1.432	0.155
29	R02	heat	1.235	0.233	0.782	1.952	0.366
30	R02	DM	1.563	0.627	0.458	5.337	0.476
31	R74	heat	0.838	0.031	0.789	0.89	0
32	R74	DM	0.948	0.182	0.664	1.354	0.769
33	R75	heat	0.732	0.083	0.622	0.861	0
34	R75	DM	0.719	0.557	0.241	2.139	0.553
35	R76	heat	0.99	0.061	0.879	1.116	0.872
36	R76	DM	1.42	0.437	0.603	3.34	0.422
37	R77	heat	0.918	0.091	0.768	1.097	0.347
38	R77	DM	1.112	0.459	0.452	2.735	0.818
39	R78	heat	0.812	0.057	0.726	0.907	0
40	R78	DM	1.199	0.23	0.764	1.882	0.431
41	R80	heat	0.883	0.084	0.749	1.04	0.136
42	R80	DM	1.319	0.481	0.513	3.389	0.565
43	R81	heat	0.985	0.157	0.724	1.341	0.925
44	R81	DM	0.748	0.597	0.232	2.408	0.627
45	R95	heat	0.848	0.175	0.602	1.194	0.344
46	R95	DM	1.599	0.511	0.587	4.356	0.359
47	R96	heat	0.989	0.094	0.823	1.188	0.903
48	R96	DM	0.725	0.519	0.262	2.003	0.535
49	D01	heat	0.757	0.131	0.586	0.979	0.034
50	D01	DM	0.728	0.502	0.272	1.948	0.528
51	D09	heat	1.185	0.256	0.717	1.959	0.508
52	D09	DM	0.901	0.843	0.173	4.7	0.902
53	D10	heat	0.584	0.254	0.354	0.961	0.034
54	D10	DM	2.533	0.737	0.598	10.739	0.207
55	D11	heat	0.999	0.116	0.796	1.254	0.995
56	D11	DM	0.815	0.533	0.287	2.316	0.701
57	D70	heat	1.063	0.198	0.722	1.566	0.757
58	D70	DM	1.921	0.876	0.345	10.687	0.456
59	D73	heat	0.88	0.047	0.803	0.965	0.007
60	D73	DM	1.289	0.262	0.771	2.156	0.333
61	U01	heat	1.241	0.324	0.658	2.343	0.504
62	U01	DM	0.805	1.164	0.082	7.886	0.853
63	U02	heat	0.309	0.485	0.119	0.8	0.015
64	U02	DM	0	1074.084	0	Inf	0.991
65	U06	heat	0.986	0.267	0.584	1.664	0.958
66	U06	DM	0.795	0.851	0.15	4.209	0.787
67	U70	heat	0.686	0.219	0.447	1.052	0.084
68	U70	DM	0	919.525	0	Inf	0.989
69	U71	heat	0.954	0.055	0.856	1.064	0.397
70	U71	DM	1.052	0.198	0.713	1.551	0.799
71	U72	heat	0	0	0	0	0
72	U72	DM	0	0	0	0	0
73	U95	heat	1.215	0.216	0.795	1.856	0.368
74	U95	DM	0.371	1.083	0.044	3.104	0.36
75	N01	heat	0.984	0.139	0.749	1.292	0.906
76	N01	DM	1.001	0.58	0.321	3.121	0.999
77	N07	heat	1.233	0.519	0.446	3.41	0.687
78	N07	DM	0	1856.762	0	Inf	0.994
79	N17	heat	0.719	0.13	0.558	0.928	0.011
80	N17	DM	1.642	0.421	0.719	3.746	0.239
81	N89	heat	0.985	0.141	0.747	1.299	0.916
82	N89	DM	0.826	1.207	0.078	8.793	0.874
83	N90	heat	0	0	0	0	0
84	N90	DM	0	0	0	0	0
85	N95	heat	0.646	0.209	0.429	0.973	0.036
86	N95	DM	1.179	0.833	0.23	6.039	0.843
