# Supplementary material for: The Effects of Heatwaves on Human Morbidity in Primary Care Settings: A Case-Crossover Study
Source: Int J Environ Res Public Health. 2022 Jan 12;19(2):832. doi: 10.3390/ijerph19020832 (PMC8775418; doi:10.3390/ijerph19020832)
Supplement: Supplementary file 1 [file ijerph-19-00832-s001.zip › ijerph-1474583-supplementary/Table S3_HTNinteraction.csv]

	ICPCC	name	expcoef	secoef	LCI	HCI	pvalue
1	A04	heat	0.763	0.11	0.615	0.946	0.014
2	A04	HT	0.481	0.496	0.182	1.272	0.14
3	A05	heat	0.466	0.653	0.13	1.677	0.243
4	A05	HT	9.595	1.143	1.022	90.092	0.048
5	A06	heat	1.051	0.171	0.752	1.469	0.77
6	A06	HT	1.652	0.37	0.8	3.413	0.175
7	A88	heat	4.186	0.155	3.091	5.668	0
8	A88	HT	0.436	0.559	0.146	1.306	0.138
9	T11	heat	2.298	0.523	0.825	6.403	0.111
10	T11	HT	4736536.645	3299.24	0	Inf	0.996
11	K88	heat	2.219	0.223	1.432	3.437	0
12	K88	HT	0.253	0.846	0.048	1.325	0.104
13	K74	heat	1.248	0.236	0.786	1.982	0.348
14	K74	HT	0.372	0.579	0.12	1.157	0.088
15	K75	heat	1.043	0.254	0.634	1.718	0.867
16	K75	HT	0.949	0.517	0.344	2.614	0.919
17	K76	heat	1.339	0.303	0.74	2.423	0.334
18	K76	HT	0.593	0.613	0.178	1.973	0.394
19	K78	heat	1.021	0.187	0.707	1.475	0.91
20	K78	HT	0.974	0.363	0.478	1.985	0.943
21	K79	heat	1.114	0.365	0.545	2.277	0.767
22	K79	HT	1.934	0.876	0.347	10.76	0.452
23	K80	heat	0.811	0.245	0.502	1.312	0.394
24	K80	HT	1.103	0.516	0.401	3.034	0.849
25	K89	heat	1.685	0.27	0.993	2.858	0.053
26	K89	HT	0.321	0.852	0.06	1.703	0.182
27	K90	heat	0.914	0.22	0.594	1.405	0.682
28	K90	HT	0.906	0.519	0.328	2.502	0.848
29	R02	heat	1.476	0.24	0.922	2.363	0.105
30	R02	HT	0.559	0.553	0.189	1.653	0.293
31	R74	heat	0.839	0.031	0.79	0.892	0
32	R74	HT	0.947	0.127	0.739	1.214	0.67
33	R75	heat	0.742	0.084	0.629	0.875	0
34	R75	HT	0.68	0.37	0.329	1.404	0.298
35	R76	heat	0.999	0.061	0.887	1.126	0.99
36	R76	HT	0.889	0.407	0.401	1.973	0.772
37	R77	heat	0.908	0.093	0.756	1.09	0.3
38	R77	HT	1.196	0.315	0.646	2.217	0.569
39	R78	heat	0.828	0.058	0.739	0.927	0.001
40	R78	HT	0.916	0.185	0.638	1.316	0.636
41	R80	heat	0.88	0.085	0.745	1.039	0.13
42	R80	HT	1.261	0.376	0.603	2.634	0.538
43	R81	heat	0.946	0.161	0.689	1.298	0.731
44	R81	HT	1.177	0.466	0.472	2.936	0.727
45	R95	heat	0.988	0.177	0.699	1.396	0.944
46	R95	HT	0.508	0.492	0.193	1.333	0.169
47	R96	heat	1.006	0.096	0.832	1.215	0.954
48	R96	HT	0.731	0.332	0.381	1.402	0.346
49	D01	heat	0.745	0.135	0.571	0.97	0.029
50	D01	HT	0.947	0.383	0.447	2.005	0.887
51	D09	heat	1.158	0.249	0.711	1.887	0.555
52	D09	HT	1.421	1.252	0.122	16.535	0.779
53	D10	heat	0.608	0.248	0.374	0.989	0.045
54	D10	HT	2.424	0.997	0.343	17.113	0.375
55	D11	heat	0.97	0.12	0.767	1.226	0.798
56	D11	HT	1.214	0.37	0.588	2.506	0.6
57	D70	heat	1.077	0.198	0.73	1.588	0.71
58	D70	HT	1.379	0.784	0.297	6.411	0.682
59	D73	heat	0.879	0.048	0.801	0.965	0.007
60	D73	HT	1.175	0.201	0.793	1.741	0.422
61	U01	heat	1.331	0.335	0.691	2.565	0.393
62	U01	HT	0.555	0.911	0.093	3.305	0.517
63	U02	heat	0.251	0.614	0.075	0.834	0.024
64	U02	HT	1.677	1.008	0.233	12.086	0.608
65	U06	heat	0.956	0.286	0.546	1.675	0.876
66	U06	HT	1.03	0.614	0.309	3.435	0.961
67	U70	heat	0.698	0.223	0.451	1.08	0.107
68	U70	HT	0.46	1.116	0.052	4.097	0.487
69	U71	heat	0.978	0.057	0.875	1.093	0.693
70	U71	HT	0.847	0.163	0.615	1.167	0.311
71	U72	heat	0.674	0.32	0.36	1.262	0.218
72	U72	HT	3.323	0.969	0.497	22.216	0.215
73	U95	heat	1.201	0.218	0.783	1.841	0.401
74	U95	HT	0.562	0.847	0.107	2.956	0.497
75	N01	heat	0.969	0.14	0.736	1.276	0.824
76	N01	HT	1.24	0.523	0.445	3.457	0.68
77	N07	heat	1.251	0.52	0.452	3.467	0.666
78	N07	HT	0	1770.865	0	Inf	0.993
79	N17	heat	0.703	0.141	0.534	0.927	0.012
80	N17	HT	1.345	0.293	0.757	2.39	0.312
81	N89	heat	0.982	0.142	0.744	1.297	0.899
82	N89	HT	1.018	0.86	0.189	5.494	0.983
83	N90	heat	0	0	0	0	0
84	N90	HT	0	0	0	0	0
85	N95	heat	0.675	0.209	0.448	1.017	0.06
86	N95	HT	0.64	0.811	0.131	3.136	0.582
