# Supplementary material for: The Effects of Heatwaves on Human Morbidity in Primary Care Settings: A Case-Crossover Study
Source: Int J Environ Res Public Health. 2022 Jan 12;19(2):832. doi: 10.3390/ijerph19020832 (PMC8775418; doi:10.3390/ijerph19020832)
Supplement: Supplementary file 1 [file ijerph-19-00832-s001.zip › ijerph-1474583-supplementary/Table S4_ageinteraction.csv]

	ICPCC	name	expcoef	secoef	LCI	HCI	pvalue
1	A04	heat	1.293	0.391	0.601	2.782	0.511
2	A04	age	0.541	0.407	0.244	1.2	0.131
3	A05	heat	1.959	0.74	0.459	8.351	0.363
4	A05	age	0.269	0.999	0.038	1.907	0.189
5	A06	heat	1.429	0.22	0.928	2.201	0.106
6	A06	age	0.683	0.304	0.377	1.239	0.21
7	A88	heat	4.22	0.484	1.634	10.894	0.003
8	A88	age	0.925	0.508	0.342	2.506	0.879
9	T11	heat	2.272	0.629	0.662	7.8	0.192
10	T11	age	1.289	1.059	0.162	10.282	0.81
11	K88	heat	0.753	0.525	0.269	2.107	0.588
12	K88	age	3.326	0.577	1.073	10.314	0.037
13	K74	heat	1.032	0.354	0.516	2.065	0.929
14	K74	age	0.994	0.444	0.416	2.375	0.989
15	K75	heat	0.78	0.498	0.294	2.07	0.617
16	K75	age	1.421	0.556	0.478	4.225	0.527
17	K76	heat	1.783	0.397	0.818	3.886	0.146
18	K76	age	0.48	0.536	0.168	1.371	0.17
19	K78	heat	0.941	0.206	0.628	1.409	0.768
20	K78	age	1.216	0.329	0.638	2.317	0.552
21	K79	heat	1.7	0.548	0.581	4.974	0.333
22	K79	age	0.615	0.689	0.159	2.371	0.48
23	K80	heat	0.827	0.327	0.436	1.571	0.562
24	K80	age	1.004	0.435	0.428	2.356	0.992
25	K89	heat	1.276	0.331	0.668	2.441	0.461
26	K89	age	1.402	0.516	0.51	3.853	0.512
27	K90	heat	0.687	0.286	0.392	1.203	0.189
28	K90	age	1.735	0.399	0.794	3.794	0.167
29	R02	heat	1.424	0.314	0.769	2.637	0.26
30	R02	age	0.857	0.432	0.367	2	0.721
31	R74	heat	0.964	0.11	0.778	1.195	0.736
32	R74	age	0.858	0.114	0.687	1.073	0.18
33	R75	heat	0.598	0.365	0.292	1.221	0.158
34	R75	age	1.228	0.374	0.59	2.556	0.584
35	R76	heat	0.402	0.783	0.087	1.865	0.245
36	R76	age	2.495	0.785	0.536	11.619	0.244
37	R77	heat	1.212	0.251	0.741	1.981	0.444
38	R77	age	0.733	0.268	0.433	1.24	0.247
39	R78	heat	0.791	0.124	0.62	1.008	0.058
40	R78	age	1.047	0.138	0.798	1.373	0.74
41	R80	heat	1	0.433	0.428	2.336	1
42	R80	age	0.886	0.441	0.373	2.102	0.783
43	R81	heat	1.161	0.292	0.655	2.058	0.61
44	R81	age	0.778	0.342	0.398	1.52	0.463
45	R95	heat	0.996	0.291	0.563	1.762	0.988
46	R95	age	0.852	0.352	0.427	1.701	0.65
47	R96	heat	0.85	0.325	0.45	1.607	0.617
48	R96	age	1.164	0.339	0.6	2.26	0.654
49	D01	heat	0.524	0.395	0.242	1.136	0.102
50	D01	age	1.475	0.417	0.651	3.338	0.351
51	D09	heat	1.707	0.531	0.603	4.833	0.314
52	D09	age	0.626	0.598	0.194	2.021	0.433
53	D10	heat	1.765	0.561	0.587	5.304	0.312
54	D10	age	0.297	0.624	0.088	1.009	0.052
55	D11	heat	1.664	0.294	0.935	2.96	0.083
56	D11	age	0.546	0.319	0.292	1.02	0.058
57	D70	heat	1.057	0.605	0.323	3.462	0.927
58	D70	age	1.043	0.638	0.299	3.643	0.947
59	D73	heat	0.959	0.205	0.642	1.434	0.839
60	D73	age	0.921	0.211	0.61	1.392	0.696
61	U01	heat	1.236	0.818	0.249	6.139	0.796
62	U01	age	0.985	0.884	0.174	5.567	0.986
63	U02	heat	0.204	1.066	0.025	1.654	0.137
64	U02	age	1.635	1.196	0.157	17.05	0.681
65	U06	heat	0.88	0.432	0.378	2.052	0.768
66	U06	age	1.147	0.533	0.404	3.258	0.797
67	U70	heat	1.44	0.498	0.543	3.818	0.464
68	U70	age	0.398	0.555	0.134	1.182	0.097
69	U71	heat	0.84	0.112	0.675	1.045	0.118
70	U71	age	1.187	0.127	0.925	1.523	0.177
71	U72	heat	1.885	0.946	0.295	12.045	0.503
72	U72	age	0.364	0.999	0.051	2.58	0.312
73	U95	heat	2.781	0.582	0.889	8.704	0.079
74	U95	age	0.363	0.625	0.107	1.237	0.105
75	N01	heat	0.566	0.654	0.157	2.039	0.384
76	N01	age	1.79	0.669	0.483	6.639	0.384
77	N07	heat	0.658	1.154	0.068	6.316	0.716
78	N07	age	1.923	1.286	0.155	23.935	0.611
79	N17	heat	0.603	0.245	0.373	0.974	0.039
80	N17	age	1.35	0.284	0.774	2.353	0.291
81	N89	heat	1.333	1.155	0.139	12.818	0.803
82	N89	age	0.734	1.163	0.075	7.174	0.79
83	N90	heat	1.46	0.649	0.409	5.213	0.56
84	N90	age	NA	0	NA	NA	NA
85	N95	heat	0.316	1.063	0.039	2.537	0.278
86	N95	age	2.141	1.083	0.257	17.872	0.482
