# Supplementary material for: The Effects of Heatwaves on Human Morbidity in Primary Care Settings: A Case-Crossover Study
Source: Int J Environ Res Public Health. 2022 Jan 12;19(2):832. doi: 10.3390/ijerph19020832 (PMC8775418; doi:10.3390/ijerph19020832)
Supplement: Supplementary file 1 [file ijerph-19-00832-s001.zip › ijerph-1474583-supplementary/Table S5_results_primary_analysis.xlsx]

## Sheet: results_final
Lag	ICPCC	expcoef	secoef	LCI	HCI	pvalue
0	A04	0.729	0.107	0.591	0.899	0.003
1	A04	0.71	0.108	0.574	0.877	0.001
2	A04	0.943	0.096	0.781	1.138	0.54
3	A04	1.016	0.093	0.846	1.219	0.867
0	A05	0.878	0.494	0.334	2.309	0.792
1	A05	0.569	0.566	0.188	1.726	0.319
2	A05	0.394	0.636	0.113	1.369	0.143
3	A05	1	0.461	0.405	2.467	1
0	A06	1.161	0.151	0.863	1.562	0.323
1	A06	1.228	0.15	0.915	1.647	0.171
2	A06	1.219	0.146	0.915	1.623	0.175
3	A06	1.155	0.144	0.871	1.531	0.317
0	A88	3.934	0.148	2.942	5.259	0
1	A88	3.813	0.15	2.842	5.116	0
2	A88	2.061	0.146	1.549	2.744	0
3	A88	1.082	0.162	0.788	1.486	0.627
0	T11	2.485	0.509	0.917	6.737	0.074
1	T11	2.909	0.496	1.1	7.694	0.031
2	T11	1.524	0.5	0.572	4.057	0.399
3	T11	1.539	0.479	0.602	3.934	0.368
0	K88	1.963	0.213	1.293	2.981	0.002
1	K88	2.057	0.208	1.367	3.095	0.001
2	K88	1.479	0.215	0.97	2.256	0.069
3	K88	1.359	0.206	0.908	2.034	0.136
0	Ac	1.289	0.066	1.132	1.467	0
1	Ac	1.284	0.067	1.127	1.463	0
2	Ac	1.196	0.065	1.052	1.358	0.006
3	Ac	1.081	0.065	0.951	1.229	0.234
0	K74	1.028	0.214	0.676	1.564	0.897
1	K74	0.993	0.215	0.651	1.514	0.974
2	K74	1.049	0.198	0.711	1.547	0.81
3	K74	1.17	0.195	0.798	1.714	0.421
0	K75	1.03	0.222	0.667	1.591	0.894
1	K75	0.938	0.232	0.595	1.478	0.783
2	K75	0.79	0.245	0.489	1.277	0.336
3	K75	0.949	0.23	0.604	1.491	0.82
0	K76	1.168	0.262	0.699	1.952	0.554
1	K76	1.028	0.279	0.595	1.776	0.922
2	K76	0.718	0.282	0.413	1.249	0.241
3	K76	0.808	0.276	0.471	1.387	0.439
0	K78	1.014	0.161	0.74	1.389	0.929
1	K78	0.956	0.162	0.696	1.312	0.779
2	K78	0.866	0.157	0.637	1.177	0.357
3	K78	1.008	0.149	0.753	1.35	0.958
0	K79	1.24	0.331	0.648	2.372	0.515
1	K79	1.04	0.334	0.541	2	0.906
2	K79	0.839	0.349	0.423	1.661	0.614
3	K79	0.89	0.33	0.465	1.7	0.723
0	K80	0.829	0.216	0.543	1.266	0.385
1	K80	0.904	0.212	0.597	1.369	0.633
2	K80	0.889	0.204	0.595	1.326	0.564
3	K80	0.843	0.207	0.562	1.263	0.407
0	K89	1.463	0.253	0.891	2.402	0.133
1	K89	1.361	0.261	0.817	2.268	0.237
2	K89	1.295	0.255	0.786	2.133	0.31
3	K89	0.56	0.299	0.312	1.007	0.053
0	K90	0.897	0.199	0.608	1.325	0.586
1	K90	0.951	0.194	0.65	1.391	0.795
2	K90	1.207	0.179	0.85	1.714	0.292
3	K90	1.453	0.169	1.043	2.025	0.027
0	Kc	1.009	0.079	0.865	1.179	0.905
1	Kc	0.972	0.08	0.831	1.137	0.724
2	Kc	0.942	0.077	0.81	1.095	0.437
3	Kc	0.99	0.075	0.854	1.147	0.89
0	R02	1.312	0.216	0.859	2.003	0.209
1	R02	1.398	0.208	0.93	2.102	0.107
2	R02	1.3	0.202	0.874	1.933	0.195
3	R02	1.485	0.192	1.019	2.165	0.039
0	URTI	0.857	0.025	0.816	0.899	0
1	URTI	0.823	0.025	0.784	0.865	0
2	URTI	0.819	0.024	0.782	0.858	0
3	URTI	0.875	0.024	0.835	0.916	0
0	LRTI	0.834	0.052	0.753	0.923	0
1	LRTI	0.823	0.052	0.744	0.911	0
2	LRTI	0.895	0.048	0.814	0.983	0.021
3	LRTI	0.928	0.049	0.844	1.021	0.124
0	R80	0.889	0.083	0.756	1.046	0.156
1	R80	0.893	0.083	0.759	1.05	0.171
2	R80	0.785	0.08	0.671	0.919	0.003
3	R80	0.804	0.081	0.685	0.942	0.007
0	R95	0.892	0.164	0.647	1.23	0.486
1	R95	0.767	0.168	0.552	1.066	0.114
2	R95	0.842	0.156	0.62	1.142	0.269
3	R95	0.896	0.153	0.664	1.208	0.471
0	R96	0.977	0.092	0.816	1.171	0.804
1	R96	0.987	0.091	0.826	1.179	0.881
2	R96	0.916	0.087	0.771	1.087	0.313
3	R96	0.914	0.089	0.768	1.089	0.313
0	Rc	0.865	0.021	0.831	0.901	0
1	Rc	0.839	0.021	0.806	0.875	0
2	Rc	0.839	0.02	0.807	0.872	0
3	Rc	0.887	0.02	0.853	0.922	0
